# Supplementary material for: Integrative Multiomics Analysis Reveals the Ameliorative Effects of Astragalus membranaceus Extract on Metabolic Dysfunction-Associated Steatotic Liver Disease
Source: Molecules. 2026 Mar 28;31(7):1120. doi: 10.3390/molecules31071120 (PMC13074959; doi:10.3390/molecules31071120)
Supplement: Supplementary file 1 [file molecules-31-01120-s001.zip]

Archive with 1 entries (1 files):
- molecules-4185211-supplementary.pdf
